# Supplementary material for: Circadian Gene PER2 Silencing Downregulates PPARG and SREBF1 and Suppresses Lipid Synthesis in Bovine Mammary Epithelial Cells
Source: Biology (Basel). 2021 Nov 24;10(12):1226. doi: 10.3390/biology10121226 (PMC8698707; doi:10.3390/biology10121226)
Supplement: Supplementary file 1 [file biology-10-01226-s001.zip]

Archive with 1 entries (1 files):
- biology-1416563-supplementary.pdf
